# Supplementary material for: Artificial Rearing of Atlantic Salmon Juveniles for Supportive Breeding Programs Induces Long-Term Effects on Gut Microbiota after Stocking
Source: Microorganisms. 2021 Sep 11;9(9):1932. doi: 10.3390/microorganisms9091932 (PMC8465833; doi:10.3390/microorganisms9091932)
Supplement: Supplementary file 1 [file microorganisms-09-01932-s001.zip]

Archive with 1 entries (1 files):
- microorganisms-1357948-supplementary.pdf
